# Supplementary material for: A Qualitative Study on Researchers’ Experiences after Publishing Scientific Reports on Major Incidents, Mass-Casualty Incidents, and Disasters
Source: Prehosp Disaster Med. 2021 Sep 6;36(5):536–42. doi: 10.1017/S1049023X21000911 (PMC8459171; doi:10.1017/S1049023X21000911)
Supplement: Supplementary file 1 [file S1049023X21000911sup.zip]

Archive with 4 entries (4 files):
- S1049023X21000911sup001.docx
- S1049023X21000911sup002.xlsx
- S1049023X21000911sup003.docx
- S1049023X21000911sup004.docx
