# Supplementary material for: A Qualitative Study on Researchers’ Experiences after Publishing Scientific Reports on Major Incidents, Mass-Casualty Incidents, and Disasters
Source: Prehosp Disaster Med. 2021 Sep 6;36(5):536–42. doi: 10.1017/S1049023X21000911 (PMC8459171; doi:10.1017/S1049023X21000911)
Supplement: Supplementary file 1 [file S1049023X21000911sup.zip › S1049023X21000911sup002.xlsx]

## Sheet: Ark1
		APPENDIX B - Consolidated criteria for reporting qualitative research (COREQ)
	Personal Characteristics
	1.	Interviewer/facilitator	Johannes Nordsteien Svensøy.
	2.	Credentials	MD.
	3.	Occupation	General Practice / Emergency Medicine / Research.
	4.	Gender	Male.
	5.	Experience and training	Master degree courses on qualitative and quantitative research.
	Relationship with participants
	6.	Relationship established	Email correspondence.
	7.	Participant knowledge of the interviewer	The participant was presented with a information paper including short information about the interviewers background. Norwegian doctor taking a Master Degree in Disaster Medicince.
	8.	Participant characteristics	Informed about being selected based on a comprehensive litterature search (details in "Methods" chapter).
	Domain 2: study design
	Theoretical framework
	9.	Methodological orientation and Theory	Literature review on the field of scientific reporting after major incidents, mass casualty incidents, and disasters.
	Participant selection
	10.	Sampling	From comprehensive literature search on available scientific reports from major incidents, mass casualty incidents, and disasters (details in "Methods" chapter and Appendix D - search string used).
	11.	Method of approach	Email
	12.	Sample size	10
	13.	Non-participation	Total of 23 invitations were sent. 2 refused, no reason given. 11 did not respond to email.
	Setting
	14.	Setting of data collection	Face to face at participants workplace. Skype from home.
	15.	Presence of non-participants	No non-participants were present during interviews.
	16.	Description of sample	Authors of published scientific reports from major incidents, mass casualty incidents or disasters last 5 years. Full description in "Methods" chapter.
	Data collection
	17.	Interview guide	Pilot tested on one non-participant. Main points for the interview were given the participants before the interview (Appendix C - Interview guide).
	18.	Repeat interviews	0
	19.	Audio/visual recording	Audio-recording.
	20.	Field notes	Hand notes were taken during interviews, not marked with identifiable information.
	21.	Duration	Each interview lastet 35-55 minutes.
	22.	Data saturation	Data saturation can not be concluded because of sampling size and limited time of interviews.
	23.	Transcripts returned	No.
	Domain 3: analysis and findings
	Data analysis
	24.	Number of data coders	One.
	25.	Description of the coding tree	No, analysis described in "Methods" chapter.
	26.	Derivation of themes	Themes were made during analysis of data collected.
	27.	Software	ACR Voice Recorder, Skype recorder 4.43, United Kingdoms.
	28.	Participant checking	No.
	Reporting
	29.	Quotations presented	Anonymous quotations were included in the article.
	30.	Data and findings consistent	Yes, direct quotes shown in "Results" chapter.
	31.	Clarity of major themes	Major themes are clearly presented in "Results" chapter.
	32.	Clarity of minor themes	Minor themes are clearly presented in points under their respective major themes in "Results" chapter.
